# Supplementary material for: Transcription Factor Deformed Wings Is an Atg8a-Interacting Protein That Regulates Autophagy
Source: Cells. 2024 Nov 17;13(22):1897. doi: 10.3390/cells13221897 (PMC11592666; doi:10.3390/cells13221897)
Supplement: Supplementary file 1 [file cells-13-01897-s001.zip]

Archive with 1 entries (1 files):
- cells-3272415-supplementary.pdf
